# Supplementary material for: Identification and Validation of a DNA Damage Repair-Related Signature for Diffuse Large B-Cell Lymphoma
Source: Biomed Res Int. 2022 Oct 14;2022:2645090. doi: 10.1155/2022/2645090 (PMC9587677; doi:10.1155/2022/2645090)
Supplement: Supplementary 1 — Table S1: 29 prognosis-related DNA repair genes were significantly predictive of prognosis in DLBCL patients by univariate Cox regression analysis (p < 0.001). [file 2645090.f1.txt]

gene	HR	z	pvalue	lower	upper
RPA3	1.4759801164535	6.09240283466927	1.11228357486276e-09	1.30222567417418	1.67291840989667
PRIMPOL	1.3824834435017	5.27838865655966	1.30324816840352e-07	1.22583011004059	1.55915608199004
HUS1	1.36778370330522	5.06252477191092	4.1374028475184e-07	1.21159668626928	1.54410480007828
RAD1	1.32839201431096	4.92989214152678	8.22750284754515e-07	1.18657656727221	1.4871567434892
RAD23B	1.40747864157491	4.78254361531871	1.73090814390079e-06	1.22351119998814	1.61910747241933
ERCC1	1.34354961556705	4.74922938246382	2.04193234192865e-06	1.18939077025183	1.51768923606847
WRN	1.32330975351047	4.47752753396865	7.55124908889639e-06	1.17059371581946	1.49594917525256
XRCC4	1.30730595112789	4.41106966037851	1.02861217073178e-05	1.16055977543736	1.47260734520144
PRIM2	1.35932937810052	4.39227754766148	1.12169376364313e-05	1.18530818205053	1.5588995217856
PCNA	1.42060970686686	4.37698464225676	1.20332449521245e-05	1.21394302742361	1.66246017618101
PRIM1	1.30509905484174	4.12661593451338	3.68140452316778e-05	1.15005293079061	1.48104795644309
DDB2	1.28967888986899	4.1162919196527	3.85016604282494e-05	1.1425520853842	1.45575126092777
SUCLA2	1.34483650566856	4.05733792106729	4.96352402027417e-05	1.16550347030445	1.55176305610344
DCLRE1C	1.31768848500114	4.04061672499432	5.33108230510753e-05	1.15264537657534	1.50636351716724
XRCC2	0.836059882415339	-4.01330742371803	5.98738524080088e-05	0.766056401666188	0.912460395166753
ALKBH1	1.25407510757562	3.9680250851206	7.2470707078195e-05	1.1213925643813	1.40245657532829
RNF168	1.27997509212662	3.89418861239771	9.85279667477147e-05	1.13043728978141	1.44929422558358
ATR	1.24518114801728	3.80992574124592	0.000139008538069662	1.11235001726266	1.39387429074991
SCO2	1.26026827526691	3.79348981508313	0.000148544726664717	1.11829728601658	1.42026288135041
MLH1	1.23334941528733	3.58455389449204	0.000337654838564636	1.0997197281695	1.38321677898929
POLE2	1.24416818289411	3.53611964734117	0.000406050745531146	1.1022763397868	1.40432522358724
PMS1	1.22570999536636	3.53343119061483	0.000410202853202909	1.09486308473942	1.37219439917327
MBD4	1.21996450602649	3.44129896335656	0.000578928493265903	1.08935353938619	1.36623542509722
UBC	1.42908510560777	3.43603893860906	0.000590286126611844	1.16576448084372	1.75188408347446
RAD51C	1.2460710034744	3.39231933866692	0.000693036175311571	1.09734071421773	1.41495975277521
TYMP	0.818004475256394	-3.38959727643583	0.000699953698688554	0.728296913881503	0.918761714879873
CDT1	1.23112022595468	3.34393806261393	0.000825981758863779	1.08986611901447	1.39068183175129
XPA	1.23302158253612	3.33962848478116	0.000838905344927799	1.09038967352533	1.39431091463336
POLK	1.2121955178823	3.3155290822883	0.000914698230281425	1.08185477382382	1.35823957995792
KRAS	1.20839192755391	3.27549429996822	0.00105477242840882	1.07898886475314	1.3533142910715
NEIL2	0.830310629264234	-3.25517424738371	0.00113322814955475	0.742360365046773	0.928680696774176
SPIDR	1.22221143462872	3.24780109536417	0.00116300540515335	1.08281877676116	1.37954828914707
POLA1	1.22307025499473	3.21526476109111	0.00130324260721665	1.08178934260197	1.38280235323346
HELB	1.21234857423737	3.1907653150305	0.00141896490281139	1.07710578071958	1.36457262765172
UBE2N	1.23662831008411	3.14705227270353	0.00164925474318432	1.08341092741509	1.4115138943172
FANCM	1.20312019039453	3.13525927674979	0.0017170228239142	1.07177826297485	1.35055751972173
RAD23A	1.22375765457001	3.10413415105355	0.00190836780371746	1.07726895836509	1.39016610985569
PARP1	1.23560860192826	3.08307227452336	0.00204875390814743	1.08011645649891	1.41348519224292
TFAM	1.21955027561326	3.07858187885114	0.00207988366404715	1.07478374330889	1.38381593879481
RAD18	1.19196694112634	3.03763885994546	0.00238439520077866	1.06428158725488	1.33497112583029
FANCG	1.19897235394558	3.02882059975388	0.00245510426649131	1.06613300177988	1.34836338723768
MUTYH	1.19079665665868	2.97166156330543	0.00296192987203851	1.06125266970496	1.33615369646486
UNG	0.847909687228754	-2.93464798813706	0.00333926275685348	0.759445174515172	0.946679051789802
RAD54B	1.19905866357356	2.93158016237447	0.00337242317395715	1.06201378299898	1.35378815388897
POLD4	0.840211057301041	-2.88863776992742	0.00386914495694829	0.746595397336662	0.945565192779506
SUCLG1	1.20539185862757	2.87533807748582	0.00403595096087195	1.06127386125036	1.36908067361027
POLI	1.19166404926988	2.83072407963207	0.00464427665367589	1.05542094969592	1.34549461684595
FANCL	1.20690157615853	2.72968410805341	0.00633950395985907	1.05445959541079	1.3813819143696
PRKDC	1.17355184912527	2.7216858324686	0.00649498561507597	1.04580736621233	1.31690021229561
ERCC8	1.16518647213074	2.64392920461056	0.00819497944165464	1.04034171982327	1.30501304424003
RAD51D	1.15815894074876	2.61247544720814	0.00898891487218759	1.03735454716696	1.2930315249492
RAD17	1.16500928529236	2.59303368075994	0.00951334534794637	1.03799155837817	1.30757001235932
LIG4	1.16319862831999	2.51894409289619	0.0117707344585925	1.03411606450089	1.30839380159763
ALKBH2	1.15398625777088	2.49881155953453	0.0124610552782825	1.03136654824369	1.29118428883675
TOPBP1	1.17149848044823	2.48700362819337	0.0128824085206488	1.03411199797702	1.32713738200241
POLN	0.864793966169701	-2.48311524334853	0.0130238945318714	0.771110756483593	0.969858866103672
SFR1	1.15819407842803	2.46142435999512	0.0138386574749513	1.03037194947129	1.30187309931531
NBN	1.16322883001482	2.45803431016605	0.01396998268468	1.03111166406712	1.31227427458291
RRM2B	1.17288179321362	2.43827226664635	0.0147576541030354	1.03177592412797	1.33328532744614
POLR2A	0.879900346964003	-2.43156597639709	0.015033710043367	0.793677552699607	0.975490131923138
RAD51	1.15480527196642	2.43153171069391	0.0150351321491298	1.02830715500852	1.29686466700738
TP53	1.15590587257393	2.42599190422256	0.0152666108348934	1.02822290376455	1.29944429496667
FANCB	1.14764260873349	2.42275568923279	0.0154032818017799	1.0266542108257	1.28288915926358
EP300	1.15703650683365	2.37011585048464	0.017782512325927	1.02556289060618	1.30536458603191
MCM9	1.14653996586978	2.35968188601229	0.0182906120474886	1.02343490027422	1.28445286845745
ALKBH3	0.868037926849807	-2.35060381571659	0.0187429783530843	0.771421026003644	0.976755645815327
TOP1	1.15144654748851	2.34409254155672	0.0190734382522546	1.02337799342672	1.29554197983458
UVSSA	0.876341583491655	-2.32650707329497	0.0199915155689301	0.784113063691174	0.979418156026452
FANCF	1.14332402255238	2.32150041002223	0.0202598519930348	1.02107804745698	1.28020558643969
BRCA2	1.1409450414573	2.30996511501634	0.0208900855437569	1.02017959449933	1.27600629795468
TONSL	0.864992664467576	-2.30787404253282	0.0210061431866499	0.764751209666778	0.97837348947605
BRIP1	1.13573706443774	2.27964798599365	0.0226285745154737	1.01800948197262	1.2670792388281
MDC1	1.14211216165996	2.26792175200575	0.0233339763057343	1.01820725535066	1.28109496662579
BLM	1.15664782146665	2.2639432938147	0.023577602706842	1.01973190525328	1.31194696960204
MLH3	1.13737633034834	2.25760548871162	0.0239702661605276	1.01711574692096	1.27185614887268
OPA1	1.13825986717488	2.24010606151498	0.0250840381198692	1.01632688035101	1.27482166443684
RFC1	1.14433447153103	2.2217417021027	0.0263007665542312	1.01601245376543	1.28886351528575
REV1	1.13084713930846	2.17121986951672	0.029914556084213	1.01203633724882	1.2636060637492
TDP2	1.15098825086678	2.16861661003602	0.030111803073499	1.0136217304996	1.30697075030189
MGME1	1.1493035201131	2.15751603771572	0.0309654788945176	1.01282329454253	1.30417476420799
TP53BP1	1.12134202882463	2.10592639619247	0.0352107463800266	1.00796943522952	1.24746634338393
CHD1L	1.125529018444	2.09240192246798	0.0364025769718781	1.00751287884549	1.25736910957521
RECQL	1.15013632576967	2.04127681484751	0.0412233202613419	1.00558759349081	1.31546329371759
MSH2	1.11746576556907	2.0218523515204	0.0431916075150315	1.0034054070095	1.24449173633669
FANCD2	1.11744662803515	1.96860542375304	0.0489984192658316	1.00048757035706	1.24807844045627
POLG	1.11090660396951	1.94376332685172	0.051923998068387	0.999123771453631	1.23519579656037
TOP2B	1.14090726293151	1.94265790125983	0.0520575059793511	0.998826342779729	1.3031988913982
MPV17	1.13322238655161	1.91011782917076	0.0561180438930045	0.996741635722837	1.28839102467153
XRCC6	1.11907262786162	1.90232316353904	0.0571289192348148	0.996597017890274	1.25659973283905
CDKN1A	1.12621771646814	1.86696982924711	0.0619058012321789	0.994096809077233	1.27589821565173
RAD9A	0.895606274287954	-1.85567645048446	0.0634996894202817	0.797155919950676	1.00621544476968
MSH6	1.10264536755351	1.7990840648388	0.0720053839446989	0.991300324409493	1.22649693200843
RBBP8	1.10650922595851	1.7883624826816	0.0737175451079987	0.990335425012299	1.23631108835281
FANCI	1.10525621747503	1.75531943664605	0.0792046836786836	0.988400267801374	1.23592773703364
TDG	0.904073655717258	-1.75005042843383	0.0801096124514598	0.807522070728071	1.0121694559073
DNMT1	1.12507149972116	1.74985450201824	0.0801434232756463	0.985949502895908	1.2838242483687
BRCA1	1.10411729951959	1.73938247891626	0.0819675080752204	0.987517915042099	1.23448394457378
TOP2A	1.10448089016426	1.70058060966151	0.0890217677974422	0.98495692010562	1.23850902698081
EXO1	1.09701372105997	1.67205076442302	0.0945143122193803	0.984182907174005	1.22277992781791
MUS81	1.10528645538673	1.66698140940554	0.0955181015537253	0.982559862372807	1.24334220768102
POLQ	1.09915573124194	1.66439431803678	0.0960336548123082	0.983350948966254	1.22859831761189
POLH	1.10638321691933	1.64142633759978	0.100708946404026	0.980572293081054	1.24833613117353
MPG	0.905956776608277	-1.63089012180053	0.102913506474153	0.804563433716121	1.02012799325411
HMGB1	1.10856140447393	1.60340047126437	0.108846267068934	0.977341510613891	1.25739915284813
POLM	0.91418529420449	-1.59595710641598	0.110498370270197	0.818806204957507	1.02067466890181
FEN1	1.09182317083449	1.55454319029378	0.120054902720282	0.977349687162354	1.21970452544184
RAD51B	0.914221970599963	-1.54035474589664	0.123473905928786	0.815630314446413	1.02473117627434
FANCC	0.918016021788851	-1.51175553636025	0.130596064596173	0.821648920891947	1.02568553896008
EDAR	0.912582624967002	-1.50870427439232	0.131374372729995	0.810329482890612	1.02773879634846
POLD2	1.09189729430998	1.50827371182439	0.131484488447169	0.974014693370378	1.22404693629
XPC	0.922504433787766	-1.48145836705265	0.138484471216801	0.829128543015821	1.02639625366491
XRCC5	0.921280034609813	-1.45958983027224	0.144402835897898	0.825232126935918	1.02850685821223
PALB2	1.0812972264474	1.43594006397573	0.15101939691198	0.971879159500913	1.20303401970597
GTF2H5	1.08386744815889	1.43521305727341	0.151226393919483	0.970983407360044	1.20987509804362
MSH3	1.08522910885134	1.3935216791518	0.163462093988145	0.967299927699775	1.21753572493164
ERCC5	1.08226610496313	1.38192942755028	0.166993371245368	0.967472708533014	1.21068006530966
DNA2	1.08471951542875	1.38001899335568	0.167580796917534	0.966402499588769	1.21752212732549
ERCC6L	1.07930125600998	1.37642582550596	0.168689836998343	0.968164382006411	1.20319567924056
GADD45A	1.08449513705165	1.37346397802941	0.169608152239381	0.965955275596698	1.21758194401096
LIG1	1.07461712620001	1.37003892969114	0.170674749699312	0.969488015130993	1.19114620284021
DNTT	0.920022915882403	-1.34978348368762	0.17708544423865	0.815139944348496	1.03840103974451
TOP3A	1.08245165318336	1.34937862240249	0.177215383698194	0.964784607449452	1.21446960537332
ABL1	1.07022843156657	1.25680153456822	0.208825510246109	0.962738477417997	1.189719661777
TK2	1.07287971691236	1.23795442436967	0.215732960393774	0.959802294990142	1.19927915672859
REV3L	1.07397099583983	1.2342174686247	0.21712187978582	0.958905279834795	1.20284424766533
CHEK1	1.06475103964537	1.14721394431174	0.251293209850921	0.956524179203797	1.18522333368465
GTF2H1	1.06973802806606	1.14493930935168	0.252234298892043	0.953144766405529	1.2005935394328
RAD54L	0.936867489417297	-1.12269779391702	0.261565865257984	0.836055234694219	1.04983577197276
HELLS	1.06411132948467	1.09609926157465	0.273035337770732	0.952205709022853	1.18916838116799
SSBP1	1.05878411515241	1.03666593210357	0.299891574367417	0.950397918557646	1.17953099497563
CHEK2	0.941601724177605	-1.01586366412262	0.309694314060286	0.83839334707362	1.05751531792199
POLD1	1.05016330787886	0.971373236342997	0.331362451087883	0.951407091120372	1.15917043661759
RFWD3	0.948492599668501	-0.966379192074392	0.333854472219376	0.852030806814336	1.05587521534529
CDK7	1.05741404407994	0.949542265589769	0.342344886330045	0.942324460092744	1.18655994614366
POLG2	1.05487809115864	0.935519676080386	0.349520548047679	0.94317496578349	1.17981056280701
POLB	0.950724875655512	-0.901930969758498	0.367093538596274	0.851856434392182	1.06106821842007
RNF113A	1.04944062937962	0.872416161509557	0.382981386951022	0.94161650489055	1.16961165068012
APEX1	1.05035692479259	0.855847622507052	0.392082069746801	0.938584930200373	1.17543935978624
FANCA	0.95256212081869	-0.842979299733193	0.399240021015239	0.85078400877489	1.06651580737301
ATM	0.959605989466344	-0.837932579388738	0.402068569955334	0.871379848049701	1.05676491954764
RPA2	1.0501111136423	0.819144884422437	0.412703756121305	0.934169672297624	1.18044225122709
DCLRE1B	1.05023895565711	0.784501431564999	0.432745942261146	0.92918632478249	1.18706209353429
DGUOK	0.960368008482737	-0.76770965202376	0.442659700595077	0.866165865408355	1.06481535298355
XRCC1	1.03998391637842	0.743788301233537	0.457004558777783	0.937906614751621	1.15317082672693
SLC25A4	0.961486492416334	-0.736648706364033	0.4613360072416	0.866085939337074	1.06739554715167
RPA1	1.0405759186027	0.721385595409	0.470672306649272	0.933989317725056	1.15932615269439
NTHL1	0.96344107542746	-0.701355331952483	0.483081290622663	0.868208335542632	1.06911978130305
POLR2L	1.03762870318599	0.672874092494897	0.501027395584672	0.931782431015341	1.15549863341189
POLL	0.964343011892012	-0.646074552332325	0.518231074904305	0.863764884150479	1.0766326133987
GTF2H4	0.965350087097352	-0.630378988278617	0.528446654708942	0.865101762436067	1.07721522614252
POLE	1.03520935727359	0.596313187823429	0.550966022606571	0.923918136113441	1.15990624222926
DNMT3B	1.03352932855232	0.595158510963874	0.551737520405579	0.927161165159726	1.15210053345342
LIG3	0.968498924978271	-0.552954703553374	0.580294427472601	0.864623732753455	1.08485359833574
UBE2T	1.03449664227605	0.548851359006877	0.583107461055777	0.916497106013706	1.16768868756736
MAD2L2	0.968276384129943	-0.517371951824207	0.604896535372384	0.856959968437866	1.09405245355021
DNMT3A	0.968407375064984	-0.515355481883488	0.60630463527337	0.85710727793454	1.094160402348
SLX4	1.02977211953228	0.509817159147483	0.610179563098303	0.91993800134137	1.15271965786801
POLD3	1.02890397903524	0.48671513899309	0.626460215268234	0.917365286021645	1.15400420552819
MCM8	0.976671589927577	-0.481085291761552	0.630455881108794	0.887122690801091	1.07525983098266
PIF1	0.9739507898354	-0.466224376455901	0.641054902672974	0.871661142144489	1.08824415263857
ERCC3	0.975516618431132	-0.465154176738391	0.641821051100612	0.878767750479155	1.08291715566078
FANCE	0.97450391792898	-0.448764292361472	0.653601699969512	0.870555108148197	1.09086475648739
NEIL3	1.02696377905262	0.447692610387899	0.654375055491632	0.914045190055793	1.15383201504693
RAD50	1.02369781094195	0.419899480719352	0.674558887128674	0.917683667073181	1.14195909301693
DCLRE1A	0.977706049640073	-0.403028211613282	0.686927470632976	0.876173994759606	1.09100375635443
ERCC6L2	1.0212958359088	0.384228529735982	0.700809074546603	0.917210690736839	1.1371925719779
TDP1	1.01938087235839	0.324592069502562	0.745489830132176	0.907818091206503	1.144653728534
POLA2	0.982138747492679	-0.321922993570063	0.747511033348048	0.880073154222284	1.09604129463408
RNF8	0.981846769869467	-0.321409272461869	0.747900257192633	0.87806373463752	1.09789647547746
XRCC3	0.981483172141697	-0.315669129605017	0.752253660464008	0.873945160447022	1.1022536204727
DDB1	0.982686649410293	-0.300718875425711	0.763628874136959	0.876959340492207	1.10116057420316
ERCC2	0.985236807457006	-0.287315620101612	0.773870663534953	0.890178526964471	1.090445946925
MCM4	1.01630670452618	0.285282638462762	0.77542761293911	0.909416228370737	1.13576081605154
PNKP	0.98507809978878	-0.278870775364459	0.780343997032946	0.886300677686611	1.09486417771486
OGG1	0.983405794637647	-0.267730326356853	0.788906904641829	0.870025049192814	1.11156219907018
POLE4	0.985977100289906	-0.250671512982171	0.80206808694032	0.882901906299471	1.10108590247663
RNASEH1	1.01083738883088	0.203386274536679	0.838833126949445	0.911106692144654	1.12148471245802
APTX	1.0091499466757	0.17484157637211	0.861204118262583	0.911197490355046	1.11763215510917
POLE3	1.00936568631665	0.165352193134481	0.868666779975402	0.903774624439665	1.12729331092377
ERCC4	1.00870433706526	0.153945697814816	0.877652551903311	0.903324606044627	1.12637742048178
SMUG1	0.991897889189124	-0.148355631015981	0.882062113838889	0.890822455156143	1.1044416503908
ERCC6	1.00830278743907	0.133517044412115	0.893784485461211	0.893053222263091	1.13842544409732
POLR1C	0.995047584165867	-0.0805676386646843	0.935785803116142	0.881843082558596	1.12278444355608
RECQL4	0.997652094922479	-0.0468483491090497	0.962634094294342	0.904209730611217	1.10075093068332
RAD52	1.00216171224753	0.0381116534089617	0.969598659984647	0.896828361192712	1.11986656639541
MGMT	1.00167151529691	0.0306203068428669	0.975572347223532	0.900115698496549	1.11468539681408
