# Supplementary material for: Identification and Validation of a DNA Damage Repair-Related Signature for Diffuse Large B-Cell Lymphoma
Source: Biomed Res Int. 2022 Oct 14;2022:2645090. doi: 10.1155/2022/2645090 (PMC9587677; doi:10.1155/2022/2645090)
Supplement: Supplementary 2 — Table S2: top 28 genes in the PPI network. [file 2645090.f2.txt]

Top 28 in network string_interactions.tsv ranked by Degree method
Rank	Name	Score
1	RPA3	20
2	PCNA	19
2	ERCC1	19
4	WRN	18
4	ATR	18
6	XPA	17
7	RAD51C	16
8	XRCC2	15
9	UBC	14
9	POLE2	14
11	XRCC4	13
11	MLH1	13
11	POLK	13
14	RAD23B	12
15	RAD1	11
15	HUS1	11
15	DDB2	11
18	DCLRE1C	10
19	PRIM1	9
19	CDT1	9
19	PMS1	9
22	PRIM2	8
23	RNF168	4
24	PRIMPOL	3
24	TYMP	3
26	SUCLA2	1
26	SCO2	1
26	MBD4	1
