# Supplementary material for: Identification and Validation of a DNA Damage Repair-Related Signature for Diffuse Large B-Cell Lymphoma
Source: Biomed Res Int. 2022 Oct 14;2022:2645090. doi: 10.1155/2022/2645090 (PMC9587677; doi:10.1155/2022/2645090)
Supplement: Supplementary 3 — Table S3: coefficients of 14 selected DNA repair genes. [file 2645090.f3.txt]

gene	coefficients	hr	low.ci	upp.ci
XRCC2	-0.27797853	0.836059882	0.766056402	0.912460395
TYMP	-0.060176499	0.818004475	0.728296914	0.918761715
RAD1	0.011478669	1.328392014	1.186576567	1.487156743
PCNA	0.015372215	1.420609707	1.213943027	1.662460176
UBC	0.027424548	1.429085106	1.165764481	1.751884083
CDT1	0.038639809	1.231120226	1.089866119	1.390681832
SCO2	0.04136428	1.260268275	1.118297286	1.420262881
POLK	0.049190705	1.212195518	1.081854774	1.35823958
DDB2	0.055705573	1.28967889	1.142552085	1.455751261
WRN	0.063269593	1.323309754	1.170593716	1.495949175
RPA3	0.063596104	1.475980116	1.302225674	1.67291841
PRIMPOL	0.11667154	1.382483444	1.22583011	1.559156082
RAD23B	0.12546048	1.407478642	1.2235112	1.619107472
PMS1	0.160486556	1.225709995	1.094863085	1.372194399
